# Supplementary material for: Intranasal Mitochondrial Transplantation Restores Mitochondrial Function and Modulates Glial–Neuronal Interactions in a Genetic Parkinson’s Disease Model of UQCRC1 Mutation
Source: Cells. 2025 Jul 25;14(15):1148. doi: 10.3390/cells14151148 (PMC12346496; doi:10.3390/cells14151148)
Supplement: Supplementary file 1 [file cells-14-01148-s001.zip]

Archive with 1 entries (1 files):
- cells-3699437-supplementary.pdf
